# Supplementary material for: OrthoGuide: A Database for Rooting Inference of Orthologous Genes
Source: Genome Biol Evol. 2026 Jun 19;18(6):evag119. doi: 10.1093/gbe/evag119 (PMC13281829; doi:10.1093/gbe/evag119)
Supplement: evag119_Supplementary_Data [file evag119_supplementary_data.zip]

Archive with 2 entries (2 files):
- supplementary_table_2.xlsx
- suppl_table_1.xlsx
