# Supplementary material for: OrthoGuide: A Database for Rooting Inference of Orthologous Genes
Source: Genome Biol Evol. 2026 Jun 19;18(6):evag119. doi: 10.1093/gbe/evag119 (PMC13281829; doi:10.1093/gbe/evag119)
Supplement: evag119_Supplementary_Data [file evag119_supplementary_data.zip › supplementary_table_2.xlsx]

## Sheet: Sheet1
Species Name	Number of genes	Number of COGs
Chrysochloris asiatica	19453	7256
Sphaeroforma arctica	7099	3222
Erythranthe guttata	25444	7097
Cryptococcus gattii	5784	3885
Taphrina deformans	3860	2643
Saprolegnia diclina	11817	5446
Histoplasma capsulatum	7492	4477
Bursaphelenchus xylophilus	10790	4329
Exophiala dermatitidis	8276	5108
Toxoplasma gondii	7351	5194
Bathycoccus prasinos	5419	3193
Sclerotinia sclerotiorum	6028	3878
Metarhizium robertsii	10204	5930
Pyrenophora teres	9807	5956
Neospora caninum	6785	4927
Strigamia maritima	10922	4655
Nematostella vectensis	18786	5919
Pongo abelii	19608	7921
Thalassiosira oceanica	13527	6089
Musa acuminata	29852	6341
Bombus impatiens	9268	5190
Nicotiana sylvestris	30432	7425
Rhodnius prolixus	10898	4997
Sorghum bicolor	29712	7979
Echinococcus multilocularis	6630	3311
Phaseolus vulgaris	25183	7130
Naegleria gruberi	7635	2869
Pelodiscus sinensis	17838	6477
Panicum virgatum	66489	8852
Kluyveromyces lactis	4777	3308
Monodelphis domestica	20470	6913
Cyphellophora europaea	10104	5693
Gasterosteus aculeatus	19605	6527
Fukomys damarensis	19372	7256
Eutrema salsugineum	23401	6885
Rhodosporidium toruloides	6187	3784
Ustilago hordei	6277	4232
Trichomonas vaginalis	13711	1753
Albugo laibachii	8850	4335
Maylandia zebra	22157	6937
Magnaporthiopsis poae	9013	5814
Octodon degus	20188	7194
Schizosaccharomyces cryophilus	4424	2841
Pseudozyma flocculosa	6082	4121
Naumovozyma castellii	5265	3325
Ficedula albicollis	14674	6299
Oryza rufipogon	25455	7837
Byssochlamys spectabilis	8456	5046
Poecilia formosa	22575	6886
Tarsius syrichta	20355	7296
Nelumbo nucifera	23332	6745
Schizophyllum commune	9404	4952
Neolamprologus brichardi	21859	6762
Daphnia pulex	14842	4946
Zygosaccharomyces rouxii	4806	3356
Amborella trichopoda	17668	6238
Sordaria macrospora	9423	6044
Mustela putorius	18505	7035
Stegastes partitus	21933	6959
Phytophthora sojae	16488	6869
Coniosporium apollinis	8203	5188
Heterocephalus glaber	20382	7288
Setosphaeria turcica	9802	5978
Chlorocebus sabaeus	19029	7631
Nannospalax galili	20438	7396
Drosophila melanogaster	12725	6369
Piriformospora indica	7573	4151
Callithrix jacchus	20556	7601
Hydra vulgaris	12663	4335
Tarenaya hassleriana	26342	6893
Fomitiporia mediterranea	8365	4524
Chinchilla lanigera	19072	7290
Zea mays	31783	7585
Ovis aries	20477	7488
Aquilegia coerulea	21052	6577
Arabis alpina	17463	5536
Podospora anserina	9482	5792
Camelina sativa	72852	6910
Rattus norvegicus	22072	7390
Musca domestica	13022	5849
Sorex araneus	18921	7040
Colletotrichum gloeosporioides	14388	7171
Ailuropoda melanoleuca	19085	7361
Loa loa	8566	4343
Vanderwaltozyma polyspora	5077	3251
Acyrthosiphon pisum	21518	5560
Beauveria bassiana	9386	5537
Cladophialophora psammophila	11627	5806
Theobroma cacao	23132	7394
Arthroderma otae	8009	5182
Wallemia sebi	4430	3011
Candida tenuis	5154	3360
Aegilops tauschii	28152	6667
Mnemiopsis leidyi	8994	3739
Erinaceus europaeus	19308	7266
Gregarina niphandrodes	2504	1432
Loxodonta africana	19893	7151
Haliaeetus leucocephalus	15150	6397
Stereum hirsutum	10547	5291
Wickerhamomyces ciferrii	5461	3252
Ostreococcus tauri	5732	3433
Pediculus humanus	9205	5021
Micromonas sp. RCC299	7224	4096
Sarcophilus harrisii	17950	6760
Saccoglossus kowalevskii	17582	5880
Trichechus manatus	18012	7158
Chelonia mydas	17558	6828
Gadus morhua	19457	6553
Tuber melanosporum	5871	3881
Spizellomyces punctatus	6658	3878
Capsaspora owczarzaki	6467	3567
Vitis vinifera	24620	6971
Zootermopsis nevadensis	10709	5312
Thecamonas trahens	6639	3250
Chlorella variabilis	7576	4012
Macrophomina phaseolina	10542	5530
Pseudocercospora fijiensis	9626	5805
Fragaria vesca	20739	6541
Blastomyces dermatitidis	7557	5104
Punctularia strigosozonata	9280	4879
Plasmodium falciparum	4760	3647
Verticillium dahliae	9851	6083
Cricetulus griseus	21288	7381
Microsporum gypseum	8079	5296
Coniophora puteana	9356	4348
Pseudozyma brasiliensis	5636	3869
Pan paniscus	20084	7830
Parastagonospora nodorum	10142	6193
Populus trichocarpa	35773	7420
Strongyloides ratti	6538	3252
Ichthyophthirius multifiliis	6294	2548
Hammondia hammondi	7177	5274
Pneumocystis murina	3187	2392
Gallus gallus	14827	6183
Mortierella verticillata	8770	3997
Bos taurus	19856	7295
Allomyces macrogynus	11568	3318
Baudoinia compniacensis	8168	5233
Nipponia nippon	14904	6203
Paramecium tetraurelia	20271	3848
Pseudopodoces humilis	15121	6397
Cordyceps militaris	8580	5210
Haplochromis burtoni	22412	6940
Coccidioides immitis	7726	4941
Prunus persica	24564	7121
Tupaia chinensis	20155	7413
Canis lupus	19214	7323
Entamoeba dispar	7597	3777
Pteropus alecto	17957	7267
Anolis carolinensis	17963	6381
Nomascus leucogenys	17993	7358
Beta vulgaris	22029	6621
Elephantulus edwardii	20278	7176
Trichoplax adhaerens	9285	4214
Mus musculus	20812	7445
Microplitis demolitor	10923	5475
Manihot esculenta	28511	7193
Pseudozyma hubeiensis	6132	4200
Bubalus bubalis	21114	7397
Galeopterus variegatus	22571	7497
Spathaspora passalidarum	5564	3639
Takifugu rubripes	18144	5822
Gaeumannomyces graminis	10615	6550
Mixia osmundae	5229	3451
Macaca mulatta	20908	7401
Mesocricetus auratus	18985	7210
Leptosphaeria maculans	8962	5802
Bombyx mori	12420	6108
Chlamydomonas reinhardtii	8298	4001
Cryptosporidium muris	2578	1807
Gorilla gorilla	20231	8094
Balaenoptera acutorostrata	18160	7227
Galdieria sulphuraria	4372	2471
Candida tropicalis	5671	3554
Aedes aegypti	14293	5927
Auxenochlorella protothecoides	4983	3056
Guillardia theta	10939	4047
Oreochromis niloticus	20787	6399
Torulaspora delbrueckii	4875	3435
Carica papaya	20544	6625
Dictyostelium discoideum	9463	5177
Mycosphaerella pini	9419	5820
Emiliania huxleyi	17462	4407
Boechera stricta	23884	6998
Neurospora tetrasperma	9226	6574
Physcomitrella patens	18578	5272
Oryctolagus cuniculus	19060	6944
Pseudogymnoascus destructans	7447	4763
Leersia perrieri	23655	7456
Apis mellifera	10563	5672
Linum usitatissimum	36516	6339
Arabidopsis thaliana	23348	6962
Fonticula alba	3519	2113
Odobenus rosmarus	18968	7321
Uncinocarpus reesii	7006	4664
Strongylocentrotus purpuratus	23678	5530
Zymoseptoria tritici	8822	5314
Papio anubis	19112	7598
Grosmannia clavigera	7681	4910
Lipotes vexillifer	18629	7345
Setaria italica	28378	8144
Endocarpon pusillum	7918	4953
Yarrowia lipolytica	5050	3087
Hyaloperonospora arabidopsidis	9028	4981
Triticum aestivum	83397	7257
Pythium vexans	10851	5898
Pyrus x bretschneideri	33332	6870
Sporisorium reilianum	6459	4500
Ochotona princeps	18132	7151
Botrytis cinerea	8943	5304
Helobdella robusta	13169	4392
Tetrapisispora phaffii	5004	3284
Saccharomyces cerevisiae	5534	3414
Komagataella pastoris	4464	3027
Ectocarpus siliculosus	8871	4114
Lachancea thermotolerans	4896	3383
Phaeodactylum tricornutum	8184	4559
Chaetomium globosum	9510	5672
Myotis lucifugus	19457	6886
Myceliophthora thermophila	8293	5521
Dactylellina haptotyla	7747	4706
Capsella rubella	23589	6812
Sus scrofa	21452	6945
Brachypodium distachyon	24838	7675
Coccomyxa subellipsoidea	7089	3823
Leptonychotes weddellii	20421	7259
Orcinus orca	17519	7152
Dasypus novemcinctus	22134	7339
Fomitopsis pinicola	9862	5090
Heliconius melpomene	11514	6046
Pantholops hodgsonii	24956	7664
Felis catus	19280	7212
Debaryomyces hansenii	5747	3763
Danio rerio	25294	7040
Moniliophthora roreri	12377	5426
Mucor circinelloides	9914	4747
Meyerozyma guilliermondii	5541	3467
Ornithorhynchus anatinus	20338	6219
Caenorhabditis elegans	17698	8227
Alligator sinensis	17923	6819
Agaricus bisporus	8145	4621
Gloeophyllum trabeum	9453	5333
Sphaerulina musiva	8548	5465
Penicillium rubens	10270	5576
Pichia kudriavzevii	4761	2686
Rhizophagus irregularis	10697	3819
Latimeria chalumnae	18980	6605
Marssonina brunnea	7807	4885
Fusarium oxysporum	15745	7537
Aphanomyces invadans	10322	5203
Aspergillus flavus	11110	5573
Microtus ochrogaster	20098	7347
Magnaporthe oryzae	9698	5870
Acromyrmex echinatior	9656	5151
Columba livia	14606	6153
Glarea lozoyensis	10156	5768
Ursus maritimus	19110	7306
Eucalyptus grandis	32026	6945
Orycteropus afer	19353	7336
Thielavia terrestris	8749	5685
Trichinella spiralis	7334	3244
Batrachochytrium dendrobatidis	5578	3201
Otolemur garnettii	19414	7132
Cyanidioschyzon merolae	3471	2059
Amphimedon queenslandica	18545	4764
Kazachstania africana	5123	3292
Panthera tigris	18076	7171
Ogataea parapolymorpha	4794	3080
Ricinus communis	21612	7540
Jaculus jaculus	18412	7213
Medicago truncatula	23297	5737
Saimiri boliviensis	19274	7525
Ictidomys tridecemlineatus	18744	7058
Paracoccidioides sp. lutzii	7270	5080
Danaus plexippus	13248	6514
Eutypa lata	10198	5395
Leishmania major	8047	5689
Esox lucius	23690	7263
Homo sapiens	19452	7702
Puccinia graminis	8039	3441
Nasonia vitripennis	12364	5338
Solanum lycopersicum	27409	7331
Ciona intestinalis	11100	4802
Astyanax mexicanus	22377	6711
Macropus eugenii	15138	6129
Citrus clementina	22633	7142
Salpingoeca rosetta	7937	3844
Morus notabilis	20237	6808
Serpula lacrymans	7678	4229
Trichoderma virens	11425	6359
Monosiga brevicollis	6172	3304
Gossypium raimondii	33462	7437
Chrysemys picta	20530	7197
Oryzias latipes	18052	6064
Nectria haematococca	14544	6997
Tremella mesenterica	5898	3836
Xenopus tropicalis	17820	6137
Pythium ultimum	13402	6809
Neofusicoccum parvum	9248	4971
Xiphophorus maculatus	19872	6565
Coprinopsis cinerea	9147	5059
Schistosoma mansoni	6616	3367
Peromyscus maniculatus	20915	7419
Babesia equi	3770	2586
Pythium iwayamai	12650	6659
Atta cephalotes	11366	5366
Pestalotiopsis fici	13660	6638
Heterobasidion irregulare	8744	4799
Ophiostoma piceae	8216	5233
Bigelowiella natans	10265	4132
Cynoglossus semilaevis	20712	6676
Cavia porcellus	18398	7046
Melampsora laricipopulina	6840	3514
Trichophyton rubrum	7753	5187
Candida glabrata	4912	3217
Claviceps purpurea	7676	4651
Eptesicus fuscus	18252	7297
Scheffersomyces stipitis	5584	3595
Hordeum vulgare	21472	6732
Blumeria graminis	5415	3730
Pyronema omphalodes	6997	4303
Aplysia californica	13954	5541
Glycine max	48272	7364
Tetrahymena thermophila	11800	4134
Echinops telfairi	18725	7131
Malus domestica	44992	7008
Talaromyces stipitatus	10913	5534
Tursiops truncatus	19408	7005
Capronia epimyces	9538	5412
Arthrobotrys oligospora	7952	4894
Anopheles gambiae	11795	5753
Aureococcus anophagefferens	8086	3134
Lepisosteus oculatus	18047	6838
Cicer arietinum	22736	6875
Lodderomyces elongisporus	5129	3259
Phoenix dactylifera	25215	6655
Tetranychus urticae	9852	3791
Ceratitis capitata	13600	6744
Selaginella moellendorffii	27364	5016
Bipolaris maydis	10396	6230
Brassica oleracea	43543	6898
Culex quinquefasciatus	16577	6020
Larimichthys crocea	21682	6916
Cucumis sativus	28015	6765
Trichosporon asahii	6003	3747
Eremothecium gossypii	4542	3222
Rhinopithecus roxellana	20756	7676
Ophiocordyceps sinensis	6203	4104
Millerozyma farinosa	10440	3607
Babesia bovis	3138	2338
Branchiostoma floridae	21988	5790
Volvox carteri	8907	4249
Trypanosoma cruzi	13964	4894
Python bivittatus	18708	6682
Tribolium castaneum	11627	5252
Rhizopus delemar	11319	4474
Auricularia delicata	12764	4987
Togninia minima	8382	4711
Pundamilia nyererei	21880	6826
Sporothrix schenckii	8269	5245
